# Supplementary material for: A Colorimetric Aptasensor for Rapid Detection of Sulfadimethoxine in Aquaculture
Source: Biosensors (Basel). 2026 Jul 18;16(7):389. doi: 10.3390/bios16070389 (PMC13406975; doi:10.3390/bios16070389)
Supplement: Supplementary file 1 [file biosensors-16-00389-s001.zip]

Archive with 1 entries (1 files):
- biosensors-4394561-supplementary.pdf
